# Supplementary material for: Feasibility and Preliminary Effects of Acupuncture for Cognitive Dysfunction in Diverse Cancer Survivors: A Pilot, Randomized, Placebo-Controlled Trial
Source: Curr Oncol. 2025 Jan 1;32(1):27. doi: 10.3390/curroncol32010027 (PMC11763785; doi:10.3390/curroncol32010027)
Supplement: Supplementary file 1 [file curroncol-32-00027-s001.zip]

Archive with 1 entries (1 files):
- curroncol-3346195-supplementary.pdf
